# Supplementary material for: Fe‐S Protein FDX1 Triggers Tumor‐Intrinsic Innate Immunity via Mitochondrial Nucleic Acids Release to Orchestrate Ferroptosis in CCRCC
Source: Adv Sci (Weinh). 2025 Nov 7;13(6):e18323. doi: 10.1002/advs.202518323 (PMC12866870; doi:10.1002/advs.202518323)
Supplement: Supplementary file 5 — Supporting Information [file ADVS-13-e18323-s001.zip]

Archive with 7 entries (7 files):
- 786O STR RRID CVCL_1051.pdf
- HEK293T STR RRID CVCL_0045.pdf
- HK-2 STR RRID CVCL_0302.pdf
- OS-RC-2 STR RRID CVCL_1626.pdf
- Renca STR RRID CVCL_2174.pdf
- SN12C STR RRID CVCL_1705.pdf
- TCMK-1 STR RRID CVCL_2772.pdf
